# Supplementary material for: Cellular Mechanisms Involved in the Combined Toxic Effects of Diesel Exhaust and Metal Oxide Nanoparticles
Source: Nanomaterials (Basel). 2021 May 29;11(6):1437. doi: 10.3390/nano11061437 (PMC8228517; doi:10.3390/nano11061437)
Supplement: Supplementary file 1 [file nanomaterials-11-01437-s001.zip]

Archive with 1 entries (1 files):
- nanomaterials-1224881-supplementary.pdf
